# Supplementary material for: Four Routes to 3-(3-Methoxy-1,3-dioxopropyl)pyrrole, a Core Motif of Rings C and E in Photosynthetic Tetrapyrroles
Source: Molecules. 2023 Jan 30;28(3):1323. doi: 10.3390/molecules28031323 (PMC9920783; doi:10.3390/molecules28031323)
Supplement: Supplementary file 1 [file molecules-28-01323-s001.zip]

Archive with 1 entries (1 files):
- molecules-2154378-supplementary.pdf
